# Supplementary material for: How to Target Small-Molecule Fluorescent Imaging Probes to the Plasma Membrane—The Influence and QSAR Modelling of Amphiphilicity, Lipophilicity, and Flip-Flop
Source: Molecules. 2023 Nov 14;28(22):7589. doi: 10.3390/molecules28227589 (PMC10674381; doi:10.3390/molecules28227589)
Supplement: Supplementary file 1 [file molecules-28-07589-s001.zip]

Archive with 1 entries (1 files):
- molecules-2651795-supplementary.pdf
